# Supplementary material for: Nonalcoholic fatty liver disease and hepatic fibrosis among perinatally HIV-monoinfected Asian adolescents receiving antiretroviral therapy
Source: PLoS One. 2019 Dec 19;14(12):e0226375. doi: 10.1371/journal.pone.0226375 (PMC6922447; doi:10.1371/journal.pone.0226375)
Supplement: S1 Table — (XLSX) [file pone.0226375.s001.xlsx]

## Sheet: data
pid	case	Fatty_liver	AST	ALT	gender	age range	sex	waist	weight	height	tanner	obese	bmi	enrollmentdate	cd4	abscd4	vl	hdl	ldl	trigly	cholesterol	glucose	albumin	globulin	alk	ggt	insulin	hgb	ultraab	HOMA	Forns	lp	PNFI	fibo	APRI	m30	PI used
203-001-0001	1	0	34	60	M	15-<20	1	71	59	172	2	0	19.9432	2014-08-18	26	865	20	33	104	87	160	77	4.7	2.9	225	237	4.5	14.2	0	0.855556	2.15303	-5.04127	0.0642398	5.3	0.323194	123.789	0
203-001-0002	1	0	20	17	M	20-<25	1	61	36	152	2	0	15.5817	2014-08-18	33	700	20	70	84	84	179	77	4.8	2.6	85	119	4	15.3	0	0.760494	3.11003	-8.70447	0.0016582	6.2	0.257732	86.421	0
203-001-0003	1	0	35	46	F	15-<20	0	64	40	150	2	0	17.7778	2014-08-18	36	796	20	44	136	91	211	75	4.7	3.5	89	26	4.9	11.7	1	0.907407	1.00489	-7.53789	0.0053224	4.3	0.473934	109.053	1
203-001-0004	1	0	17	19	M	20-<25	1	86	55.3	161	2	0	21.3341	2014-08-18	27	535	20	38	116	228	194	85	4.4	2.7	83	33	4	14.1	0	0.839506	1.45498	-2.18937	1.00709	3.7	0.171371	101.684	1
203-001-0005	1	0	20	27	M	10-<15	1	103	94.5	174	2	0	31.2128	2014-08-18	37	533	20	72	74	91	174	81	4.4	2.9	249	87	8.5	17.4	0	1.7	-0.0923508	2.56075	9.28293	4.8	0.147493	97.474	0
203-001-0006	1	0	24	18	M	10-<15	1	61.5	37.2	148	2	0	16.9832	2014-09-11	23	692	27	41	122	105	179	79	4.2	3	419	6	7	13.4	0	1.36543	-1.5432	-5.78406	0.0306678	4.9	0.220588	71.158	1
203-001-0007	1	0	32	23	M	10-<15	1	62.5	43.8	157	2	0	17.7695	2014-09-11	35	1427	20	52	94	78	165	89	4.3	3	523	22	6.1	13.4	0	1.34049	-0.717352	-5.85184	0.0286636	7.9	0.273973	94.842	1
203-001-0008	1	0	29	22	M	15-<20	1	62	44.4	159	2	0	17.5626	2014-09-11	23	1093	20	35	108	98	161	90	4.7	3.6	463	24	5.5	14.3	0	1.22222	0.129762	-6.00257	0.0246629	6.5	0.287698	134.842	1
203-001-0009	1	0	21	30	F	15-<20	0	64	40.4	149.5	2	0	18.0759	2014-09-11	27	556	20	49	82	56	148	82	4.6	3.9	108	18	18.5	13	0	3.74568	0.0334302	-7.69037	0.00457	3.9	0.197368	92.211	1
203-001-0010	1	0	19	19	M	15-<20	1	62	42.3	159	2	0	16.7319	2014-09-11	34	1171	20	46	95	178	174	86	4.8	3.4	217	25	7.1	16.8	0	1.50765	0.536628	-5.71876	0.0327304	5.3	0.193878	79.053	1
203-001-0011	1	0	30	39	M	10-<15	1	67	50.3	160	2	1	19.6484	2014-09-11	26	687	20	38	97	75	150	86	4.4	3	162	41	7.7	15.4	0	1.63506	-0.220434	-4.66156	0.0936325	4	0.255102	82.211	0
203-001-0012	1	0	26	21	M	10-<15	1	62	39.7	157	1	0	16.1061	2014-09-11	28	979	20	38	87	136	150	96	4.6	2.8	532	50	3.8	13.9	0	0.900741	-0.03348	-5.01824	0.0657268	4.3	0.205696	234.316	0
203-001-0013	1	1	87	160	M	20-<25	1	114	101	167	2	0	36.215	2014-09-11	15	286	20	31	114	132	167	81	4.4	2.9	114	290	23.9	16.2	1	4.78	2.50359	2.4731	9.22234	14	0.625	1115.5	0
203-001-0014	1	0	18	19	F	20-<25	0	65	44.2	156	2	0	18.1624	2014-09-11	35	542	20	71	68	43	165	85	4.3	3	55	73	4.9	11.4	0	1.02839	3.94286	-9.70579	0.0006093	7.7	0.336135	66.421	0
203-001-0015	1	0	24	51	F	20-<25	0	65	46.9	157	2	0	19.0271	2014-09-11	27	700	20	64	97	52	185	92	4.4	3.4	56	25	8.6	12.9	0	1.95358	1.06447	-9.70567	0.0006093	5.3	0.23976	119.053	0
203-001-0016	1	0	22	28	F	10-<15	0	66	45.2	158	2	0	18.1061	2014-09-11	31	456	20	72	109	75	208	86	4.8	3.1	144	98	12.6	12.9	0	2.67556	0.203842	-5.09937	0.0606361	4.9	0.245536	88	0
203-001-0017	1	0	27	31	M	15-<20	1	75	61.2	166	2	0	22.2093	2014-09-11	31	490	20	40	78	65	126	87	4.6	2.5	119	11	5.1	16.1	0	1.09556	1.43245	-5.22188	0.0536819	6.8	0.349741	125.895	1
203-001-0018	1	0	29	33	M	15-<20	1	74	57.6	163	2	0	21.6794	2014-09-22	35	2119	20	35	79	113	135	76	4.9	3.1	152	120	4	15.9	0	0.750617	2.31918	-4.71941	0.0884153	5.1	0.268518	77.474	0
203-001-0019	1	0	22	42	F	10-<15	0	70	45.8	152	2	0	19.8234	2014-09-22	43	1022	20	45	83	148	160	83	4	2.9	155	160	14.9	12.1	0	3.05358	1.07742	-3.33566	0.34368	5.7	0.216749	86.421	0
203-001-0020	1	1	31	36	F	10-<15	0	59	34.3	149	1	0	15.4498	2014-09-22	31	533	20	62	101	60	183	87	4.6	3	329	28	13.2	10.9	1	2.83556	-0.277684	-6.06424	0.0231912	5.7	0.423787	113.263	0
203-001-0021	0	0	23	19	M	15-<20	1	64	51.9	174	2	0	17.1423	2014-10-15	29	594	20	48	104	124	170	81	5.3	3.6	199	133	4.4	14.5	0	0.88	1.16854	-6.1204	0.0219275	3.6	0.18254		0
203-001-0022	1	0	27	33	F	10-<15	0	80	61.5	156	2	0	25.2712	2014-10-15	30	809	20	46	96	235	176	90	4.6	3	197	73	8.6	13.5	0	1.91111	-0.711884	0.0128956	5.03224	5.1	0.209059	142.737	0
203-001-0024	0	0	16	21	M	15-<20	1	75	65.4	160	2	0	25.5469	2014-10-15	29	600	20	38	71	77	123	94	4.7	3.1	265	58	5.2	14.1	0	1.20691	1.17101	-3.82975	0.212536	4.4	0.148699		0
203-001-0025	1	0	27	31	M	20-<25	1	70	58.9	172	2	0	19.9094	2014-10-15	25	619	20	40	155	102	209	88	4.9	3.6	83	18	2.1	17.4	0	0.456296	-0.621475	-6.43167	0.0160717	5	0.194524	148.526	1
203-001-0026	1	1	24	36	F	15-<20	0	69	56.5	163	2	0	21.2654	2014-10-15	30	855	20	41	123	112	182	79	4.5	4	105	83	64.8	11	1	12.64	0.558691	-5.31212	0.0490724	5.7	0.21164	202.737	0
203-001-0027	1	0	15	19	F	15-<20	0	68	57.5	156	2	0	23.6275	2014-10-15	38	1549	20	51	143	148	229	80	4.1	3.5	112	28	2.4	12.1	0	0.474074	-1.6118	-4.19433	0.148567	4.3	0.1221	66.947	1
203-001-0028	0	0	15	10	M	10-<15	1	67	43.3	152	1	0	18.7413	2014-10-15	31	998	20	61	114	70	196	88	4.4	2.6	357	24	5.5	12.4	0	1.19506	-1.96759	-5.41084	0.0444801	3.7	0.0923645		0
203-001-0029	1	0	34	31	F	15-<20	0	70	49.6	164	2	0	18.4414	2014-10-27	22	607	38	41	97	122	165	79	3.9	4	129	33	8.6	12.1	0	1.67753	-0.386849	-4.13659	0.15726	4.7	0.296167	88.526	0
203-001-0030	1	0	15	24	F	15-<20	0	76	58.4	161	2	0	22.53	2014-10-15	37	1089	20	33	123	229	193	84	4.2	3.7	118	39	10	9.4	0	2.07407	-0.572975	-1.78645	1.43508	6.1	0.131062	78	1
203-001-0031	1	0	18	21	F	15-<20	0	70	44.3	156	2	0	18.2035	2014-10-27	26	616	20	57	95	81	170	85	4.3	4.4	159	25	7.2	13.8	0	1.51111	-1.15575	-4.92892	0.0718239	5.4	0.13463	91.158	0
203-001-0032	0	0	15	16	M	20-<25	1	71	54.5	168	2	0	19.3098	2014-10-30	28	621	20	62	82	44	165	86	4.7	2.6	69	45	4.3	12.2	0	0.913087	1.49663	-7.87179	0.0038121	5.9	0.138889		0
203-001-0033	0	0	23	13	M	10-<15	1	61	35.2	145	1	0	16.742	2014-10-30	33	990	20	44	168	124	229	82	4.1	3.3	354	17	7.1	12.8	0	1.43753	-2.33448	-5.32784	0.0483111	5.3	0.164756		1
203-001-0034	1	0	29	42	F	15-<20	0	74	43	143	2	0	21.0279	2014-10-30	23	649	20	41	158	146	226	82	3.8	3.6	71	146	11	11.9	0	2.22716	0.851432	-4.30281	0.133499	3.2	0.270775	164.316	1
203-001-0035	1	0	22	30	F	20-<25	0	70	47.5	159	2	0	18.7888	2014-11-18	21	457	20	67	111	60	191	84	4.4	3.6	85	45	6.2	14.5	0	1.28593	0.980116	-7.16225	0.0077471	4.3	0.23367	113.789	0
203-001-0036	1	0	22	29	M	15-<20	1	67	45.6	156.5	2	0	18.6181	2014-12-24	26	447	20	39	155	126	204	87	4.6	3.9	158	91	10	15.9	0	2.14815	0.260966	-5.54125	0.0390629	7.8	0.165165	116.421	1
203-001-0037	1	0	17	14	F	15-<20	0	67	44	156	2	0	18.0802	2014-12-24	24	449	44	32	117	149	169	84	4.5	3.9	92	19	15.3	13.9	0	3.17333	4.0052	-5.79943	0.0302014	4.9	0.551948	54.842	1
203-001-0038	1	0	33	71	F	20-<25	0	61	38	136	2	0	20.545	2014-12-24	29	1266	21	39	117	117	177	83	4.4	3.6	198	50	6.5	16.3	0	1.3321	1.09714	-7.79664	0.0041094	3.3	0.328522	92.211	0
203-001-0040	1	0	15	16	F	15-<20	0	74	53	155	2	0	22.0604	2015-01-20	35	694	20	55	89	64	162	76	4.7	3	60	40	7.7	12.5	0	1.44494	1.17776	-5.55591	0.0384968	3.3	0.171429	51.684	0
203-001-0041	1	0	53	52	M	10-<15	1	55	26.1	129	1	0	15.6842	2015-01-20	34	1210	1.3	49	102	84	167	80	4.4	4.1	267	17	4.3	11.6	0	0.849383	-1.34048	-5.50435	0.0405256	5.9	0.538618	148	1
203-001-0042	1	0	19	20	M	15-<20	1	72	60.8	170	2	0	21.0381	2015-02-03	25	505	20	44	126	103	188	82	4.5	2.3	126	34	2.6	15.1	0	0.52642	-0.293441	-4.7027	0.0898923	4.9	0.147059	94.316	0
203-001-0043	0	0	25	24	M	10-<15	1	74	44.3	149	2	0	19.9541	2015-02-03	37	1328	21	40	168	63	210	82	4.4	2.6	468	44	6.8	12.9	0	1.37679	-1.85434	-3.71118	0.238652	3.5	0.157828		0
203-001-0044	0	0	26	22	F	15-<20	0	70	45.2	153	2	0	19.3088	2015-02-03	33	805	20	48	112	54	174	83	4.7	3.3	131	36	6.6	10.3	0	1.35259	-1.49607	-5.99759	0.0247858	5.8	0.154762		0
203-001-0045	1	0	35	39	M	10-<15	1	65	43.1	156	2	1	17.7104	2015-02-03	22	424	20	31	91	65	131	89	4.1	2.4	252	61	3.1	13	0	0.681234	0.0051222	-5.3583	0.0468682	6.1	0.265957	236.947	0
203-001-0046	0	1	23	10	F	15-<20	0	77	53.4	165	2	0	19.6143	2015-02-03	31	531	20	44	116	169	181	91	4.7	3	80	32	9.3	13.1	1	2.08963	0.10457	-3.56921	0.274059	5.4	0.196162	130.105	1
203-001-0047	0	0	22	25	M	15-<20	1	84	61.9	165	2	0	22.7365	2015-02-03	28	718	20	43	116	57	174	87	4.4	2.2	229	51	3.7	15	0	0.794815	-0.489064	-2.84296	0.550463	5.3	0.148649		0
203-001-0048	0	0	14	15	M	15-<20	1	74	59.4	171	2	0	20.3139	2015-02-03	25	755	20	57	165	105	235	88	5	2.4	114	108	5.2	14.3	0	1.12988	-0.397909	-4.2166	0.145343	6.9	0.097493		0
203-001-0049	0	0	19	17	F	15-<20	0	66	42.1	154	2	0	17.7517	2015-02-03	37	624	20	33	129	143	188	78	4.9	3.2	113	98	4.1	13.4	0	0.78963	1.73365	-5.05203	0.0635572	4.4	0.257278		0
203-001-0050	0	0	13	11	F	15-<20	0	77	49.8	155	2	0	20.7284	2015-02-03	30	957	20	31	120	296	199	77	4.6	3.5	94	54	11.9	13.4	0	2.26247	0.431143	-2.52234	0.743068	6.3	0.116071		1
203-001-0051	0	0	18	23	F	15-<20	0	66	48.2	161	2	0	18.595	2015-02-03	34	588	20	41	103	90	159	69	4.7	3.1	81	21	8.5	10.7	0	1.44815	-0.0289501	-6.72428	0.0119995	4.9	0.157274		0
203-001-0052	0	0	20	16	F	10-<15	0	62	42.6	155	2	0	17.7315	2015-02-03	19	460	20	77	118	136	216	74	4.9	2.6	189	43	12	11.7	0	2.19259	-1.34095	-5.13747	0.0583823	2.8	0.1628		0
203-001-0053	1	0	30	48	M	15-<20	1	73	62.7	161.5	2	0	24.0393	2015-02-24	28	625	20	44	118	87	167	82	4.8	2.7	89	125	8.4	14.5	0	1.70074	1.11654	-5.63711	0.0355052	6.1	0.208914	134.316	0
203-001-0054	1	0	17	16	M	15-<20	1	69	59.3	171	2	0	20.2797	2015-02-24	29	1212	20	40	118	203	162	70	5	2.6	189	33	10.1	16.2	1	1.74568	0.350305	-3.7659	0.226232	5.8	0.150709	112.737	0
203-001-0055	1	0	24	26	M	15-<20	1	63	42	155	2	0	17.4818	2015-02-24	36	1109	20	42	144	150	197	84	4.3	3.3	79	88	9.6	15.2	0	1.99111	2.16574	-6.70608	0.0122196	3.8	0.288461	93.789	1
203-001-0056	1	0	19	24	M	15-<20	1	80	75	165	2	0	27.5482	2015-02-24	25	850	20	39	130	156	173	98	4.4	3	103	77	34.7	15.5	0	8.39654	1.76226	-2.68308	0.639794	6.8	0.200422	68	0
203-001-0057	1	0	23	23	F	15-<20	0	71	51.2	149	2	0	23.062	2015-02-24	24	619	20	45	109	58	160	70	4	3	124	21	6	13.4	0	1.03704	0.211346	-5.44317	0.043071	6.6	0.262857	134.316	0
203-001-0058	0	0	17	10	M	20-<25	1	68	50.5	171	2	0	17.2703	2015-03-30	24	691	133	30	110	134	151	69	4.2	3.3	64	22	3.5	13.9	0	0.596296	3.08823	-7.01947	0.008935	3.7	0.260736		1
203-001-0059	0	0	26	18	F	20-<25	0	69	52.5	165	2	0	19.2837	2015-03-30	31	825	40	35	138	348	221	78	4.2	3.6	65	17	7.4	13.7	0	1.42518	0.810425	-5.25912	0.0517301	3.6	0.30445		1
203-001-0061	0	0	17	12	F	20-<25	0	70	52.9	163	2	0	19.9104	2015-03-30	30	1175	20	80	83	123	200	77	4.2	3.3	67	31	6.8	12	0	1.29284	-0.242758	-6.32409	0.0178938	5.4	0.126818		1
203-001-0062	0	0	24	17	M	15-<20	1	61	38.5	158	2	0	15.4222	2015-03-30	25	625	20	33	101	89	144	81	4.4	3.1	292	14	4.3	13.9	0	0.86	0.207697	-7.0291	0.0088494	6.4	0.232558		1
203-001-0063	0	0	19	16	M	20-<25	1	74	51.8	168	2		18.3532	2015-04-10	31	780	20	48	99	67	154	89	4.5	2.9	70	46	6.1	13.5	0					5.3	0.173993
203-003-0001	1	0	33	30	F	15-<20	0	30.6	42	150.5	2	0	18.5428	2015-03-10	23.6	578	20	51	47	129	240	55	4.7		214	47	11.71	11.9	0	1.59025	-0.631691	-13.0351	2.18e-05	3.3	0.294643	75.895	0
203-003-0002	1	0	22	23	M	15-<20	1	46.3	48	154	2	0	20.2395	2015-03-10	33.8	1098	20	88	57	72	160	25	4.8		117	116	8.07	13.5	0	0.498148	0.0052332	-10.3184	0.0003302	6.3	0.130332	81.684	0
203-003-0003	1	0	40	73	F	15-<20	0	71	38.6	139	2	0	19.9783	2015-03-17	33.8	707	20	77	81	59	172	74	4.5	3.7	209	134	8.05	11.9	0	1.47086	1.26247	-5.27845	0.0507444	4.1	0.434546	116.421	0
203-003-0004	1	0	30	41	M	15-<20	1	69	52.2	162	2	0	19.8903	2015-03-17	18.4	433	20	53	89	54	156	54	5.4	3.3	115	319	2.75	15	0	0.366667	2.78328	-6.36926	0.017105	5.3	0.319149	126.947	0
203-003-0005	1	0	22	14	F	15-<20	0	60	49.5	160	2	0	19.3359	2015-03-24				86	139	83	225	62	4.9	2.8	83	73	5.93	12.6	0	0.907802	-1.30587	-7.48299	0.0056225	3.7	0.140306	64.316	0
203-003-0006	0	0	22	10	M	10-<15	1	42	33.4	147	1	0	15.4565	2015-03-24	28.3	702		67	98	148	179	58	4.8	2.7	351	17	12.22	13.7	0	1.75002	-1.30353	-9.19029	0.0010201	3.4	0.167173		0
203-003-0007	0	0	18	11	F	15-<20	0	54	43.5	158	2	0	17.4251	2015-03-24	18.3	509	20	67	85	70	151	59	5	2.6	86	46	7.89	14.1	0	1.14941	1.67398	-9.33794	0.0008801	3.5	0.228571		0
203-003-0008	0	0	19	18	F	15-<20	0	48	34.4	146	2	0	16.1381	2015-03-24	33.5	570	20	66	88	100	165	62	5.1	3.6	194	38	9.54	14.1	0	1.46044	0.187664	-9.28914	0.0009241	3.1	0.185276		0
203-003-0009	0	0	22	11	F	15-<20	0	55	44.4	155	2	0	18.4807	2015-03-24	33.2	928	20	69	125	75	197	64	4.8	3.5	88	74	10.51	12.8	0	1.66084	1.06744	-9.19729	0.001013	4.3	0.242692		0
203-003-0010	0	0	14	12	F	15-<20	0	59	54.4	152.5	2	0	23.3916	2015-03-24	30.6	819	68	75	93	57	168	63	4.6	3.2	116	31	19.5	12.9	0	3.03333	-0.331787	-8.15994	0.002858	5.4	0.122324		0
203-003-0011	0	0	13	10	M	15-<20	1	70	48.3	166.5	2	0	17.4228	2015-03-27	23	350	20	49	81	111	142	72	5.2	2.2	196	66	11.2	12.3	0	1.99111	1.9912	-4.79294	0.082199	4.6	0.148402		0
203-003-0012	0	0	17	16	F	10-<15	0	63	39.9	156.5	2	0	16.2909	2015-03-27	30	759	20	50	102	149	166	77	4	3.6	215	23	21.23	12.2	0	4.03632	-1.33852	-4.60495	0.0990316	3.7	0.132709		1
203-003-0013	0	0	21	17	F	10-<15	0	75	49.4	153	2	0	21.103	2015-03-27	39.2	807	20	64	97	125	153	75	4	3.2	129	13	5.5	10.6	0	1.01852	-0.286879	-2.76479	0.592567	3.7	0.237154		1
203-003-0014	0	0	16	10	F	15-<20	0	77	48.8	154	2	0	20.5768	2015-03-27	32.4	946	20	72	135	74	203	63	5	2.7	84	32	18.41	14.1	0	2.86378	0.659225	-4.7187	0.0884777	4	0.194529		0
203-003-0015	0	0	23	20	F	15-<20	0	62	46.4	152	2	0	20.0831	2015-04-07	45.8	1344	20	89	54	63	152	46	5.2	3.3	94	82	14.31	12.7	0	1.62533	2.14026	-8.61168	0.0018193	5.8	0.260771		0
203-003-0016	0	0	37	27	M	10-<15	1	61	32.5	137	1	0	17.3158	2015-04-07	32.3	895	20	64	111	60	180	76	4.5	2.6	170	9	30.15	10.1	0	5.65778	-3.33312	-5.05695	0.0632467	6.8	0.241514		1
203-003-0017	0	0	27	27	M	10-<15	1	58	25.5	128	1	0	15.564	2015-04-07	20.5	856	20	75	108	39	185	74	4.7	2.7	313	53	32.72	13.5	0	5.97847	0.798991	-7.47336	0.0056769	3.2	0.368853		0
203-003-0018	0	0	33	23	F	10-<15	0	69	45.5	147.5	2	0	20.9135	2015-04-21	34.4	1113	20	62	116	87	163	83	4.8	2.4	94	131	31.17	10.8	0	6.38793	0.226062	-4.7088	0.0893501	4.8	0.258317		0
203-003-0019	0	0	23	16	M	15-<20	1	65	45.3	159	2	0	17.9186	2015-04-10	28.5		20	82	90	59	165	84	4.6	2.8	142	48	16.49	14.4	0	3.42015	1.2732	-8.17438	0.002817	5.8	0.207581		0
203-003-0020	0	0	27	27	M	15-<20	1	64	41.3	159	2	0	16.3364	2015-04-07	33.5	912	20	56	80	52	145	54	4.8	2.4	237	36	8.03	16	0	1.07067	0.242369	-7.73781	0.0043584	4.4	0.200297		0
203-003-0021	0	0	19	11	M	15-<20	1	63	42.3	159.5	2	0	16.6272	2015-04-10	36	1295	20	55	84	85	137	77	4.4	3.1	205	19	14.21	11.9	0	2.70165	-0.291401	-6.75887	0.0115919	4.4	0.139706		1
203-003-0022	0	0	18	12	M	15-<20	1	62.5	49.2	159.2	2	0	19.4124	2015-04-10	34.3	816	20	46	116	50	165	77	4.9	2.6	93	36	14.29	17	0	2.71686	-0.0737609	-8.38081	0.0022917	3.3	0.126405		0
203-003-0024	0	0	22	18	M	15-<20	1	60	41.2	162.5	2	0	15.6024	2015-04-10	30.4	1178	20	65	96	111	154	83	4.6	3	162	14	18.5	14	0	3.79136	-0.343392	-6.4053	0.0165005	2.7	0.2		1
203-003-0025	0	0	19	6	M	15-<20	1	69	57.8	165	2	0	21.2305	2015-04-24	40	1281	20	44	77	99	127	108	4.8	2.2	109	30	37.79	14.3	0	10.0773	1.38901	-6.15494	0.0211847	7.8	0.173993	94.842	0
203-003-0026	0	0	17	8	F	15-<20	0	67	45.5	152	2	0	19.6936	2015-06-09	30.2	972	20	60	129	205	204	80	5.1	2.6	117	36	29.19	11	0	5.76593	-0.444688	-4.38865	0.122652	3.9	0.151786		0
203-015-0001	1	0			F	10-<15	0		32	143	2	0	15.6487	2015-01-16	30	1319	34		66	76	143			3.32		106	7.78		0					3.8			0
203-015-0002	1	0	23	23	F	10-<15	0	67.5	38	148	2	0	17.3484	2015-01-16	28	667	38	73	91	84	170	80	5.18	2.72	237	113	8.43	13.2	0	1.66518	-0.590934	-2.90845	0.517373	2.8	0.214753		0
203-015-0003	1	0	18	19	M	10-<15	1	72	44	131.5	1	0	25.4449	2015-02-24	21	743	34	81	74	78	161	84	4.78	2.92	297	55	44	14.1	0	9.12593	-1.33908	-1.92591	1.27204	4.3	0.137615		0
203-015-0004	1	0	21	22	F	10-<15	0	65.5	37	148	1	1	16.8919	2015-01-27	30	804	34	86	184	71	268	79	5.02	2.88	224	47	16.02	13.3	0	3.12489	-1.46312	-5.23409	0.0530339	3.5	0.218978		0
203-015-0005	1	0	21	17	M	10-<15	1	58	31	139	1	1	16.0447	2015-01-26	20	546	34	99	75	89	192	83	5.18	3.52	265	38	4.27	12.6	0	0.875086	-2.11013	-4.75676	0.085202	2.1	0.153061		0
203-015-0006	0	0	20	12	F	10-<15	0	51	21	119	1	1	14.8295	2015-03-27	25	824	34	83	76	56	170	78	4.39	3.71	217	33	2.04	11.2	0	0.392889	-1.97068	-6.79202	0.0112144	2.6	0.172637		0
203-015-0007	0	0	19	9	M	10-<15	1	56	25.08	131.8	1	0	14.4377	2015-03-19	19	494	34	55	108	123	174	105	4.3	2.6	227	15	61.72	12.8	0	16.0015	-3.08012	-4.93696	0.0712521	3.9	0.110465		0
203-015-0008	0	0	12	11	F	10-<15	0	65	65	154	2	1	27.4077	2015-04-10	29	886	34	72	69	112	170	86	4.48	3.12	128	45	10.52	13.2	0	2.23388	-0.190789	-4.53331	0.106308	3.5	0.120724		1
203-015-0009	0	0	33	36	F	10-<15	0	55	21.2	133	1	1	11.9848	2015-04-08	32	837	34	67	125	110	192	80	4.89	3.71	278	34	3.69	12.4	0	0.728889	-1.46494	-4.59318	0.100192	3.2	0.369748		1
203-015-0010	0	0	21	15	M	10-<15	1	52	21.6	124	1	1	14.0479	2015-03-31	29	1351	34	79	100	81	180	97	5.1	3.9	42	194	2.7	13.6	0	0.646667	-1.31262	-5.87681	0.0279588	3.4	0.13125		0
203-026-0001	1	0	42	36	M	10-<15	1	67.2	44	158	2	0	17.6254	2014-09-22	20.6	690	18962	31	71	49	111	68	4.1	4.6	119	14	1.84	12.7	1	0.308938	0.118858	-6.16505	0.020972	5.9	0.387454	112.211	1
203-026-0002	1	0	24	23	F	15-<20	0	71.8	53.9	159.5	2	0	21.1869	2014-10-20	34.4	700	40	58	186	225	289	83	4.3	4.1	82	11	17.33	13.1	0	3.55158	-1.59223	-3.65206	0.25282	6.4	0.271033	150.105	1
203-026-0003	1	0	45	50	M	15-<20	1	89.2	72.55	167.6	2	0	25.8279	2014-10-31	25.2	490	40	67	137	45	213	92	4.3	3.7	118	176	11.82	11.9	0	2.68504	2.35074	-2.76074	0.594829	8.6	0.601604	171.158	0
203-026-0004	1	0	25	23	F	15-<20	0	65	43.4	148.9	2	0	19.5749	2014-12-19	26.9	594		76	146	89	239	91	4.3	4	106	19	7.47	13.9	0	1.67844	0.0570577	-6.81599	0.0109491	5.2	0.336927	135.895	1
203-026-0007	0	0	20	18	M	15-<20	1	65	45.8	156	2	0	18.8199	2015-04-10	29	729	20	49	100	45	158	93	4.1	3.1	153	27	7.06	15.9	1	1.62119	1.14213	-8.04757	0.0031978	4.1	0.21645		0
203-026-0008	0	0	22	16	F	15-<20	0	71	50.8	159.5	2	0	19.9684	2015-03-27	35	721	40	61	108	190	207	90	4.2	3.5	119	117	12.85	13.8	1	2.85556	0.778608	-3.73742	0.232614	4.4	0.218254	86.421	0
203-026-0009	1	1	39	67	M	20-<25	1	102	88.6	167	2	0	31.7688	2015-04-03	36.3	951	40	36	160	143	224	91	4.4	3.1	74	167	15.9	15	1	3.57259	2.22902	0.664094	6.60179	5.9	0.414894	489.053	0
203-026-0010	0	0	25	24	F	15-<20	0	71	41	143.5	2	0	19.9104	2015-04-03	11.2	299	40	53	96	56	160	86	3.6	3.3	95	21	6.25	11.8	0	1.32716	0.917605	-6.8439	0.010648	5.4	0.285714		0
203-026-0011	0	0	25	16	F	10-<15	0	61	26.8	131	1	0	15.6168	2015-04-03	24.2	901	40	53	155	163	240	83	4	3.2	198	15	6.14	13.1	1	1.25832	-3.17339	-3.39036	0.325982	3.6	0.215146		1
203-026-0012	1	0	33	31	F	15-<20	0	71	45.2	158	2	0	18.1061	2015-04-10	33.3	557	40	45	116	83	177	82	4	3.6	129	67	9.48	14.8	0	1.91941	1.00477	-5.56244	0.038247	4.4	0.341615	116.947	0
203-026-0013	1	0	40	54	F	15-<20	0	75	50.4	158.1	2	0	20.1635	2015-04-10	27.1	893	40	42	79	50	131	85	4.3	3.2	100	65	2.56	10.8	0	0.537284	1.89747	-5.86458	0.0283018	6.6	0.441258	171.158	0
203-026-0014	0	0	18	26	F	20-<25	0	85.5	55	150.4	2	0	24.3146	2015-04-17	24.5	647	40	90	116	43	214	91	4.2	3.6	144	154	8.38	12.9	1	1.88291	2.08566	-4.66278	0.0935191	6.6	0.21978		0
203-026-0015	0	0	21	15	M	10-<15	1	61.5	36.2	146.7	1	0	16.8209	2015-04-17	35.7	893	20	60	125	56	196	85	4.3	3.6	181	27	4.72	12.5	1	0.990617	-1.95174	-5.07531	0.0621031	3.5	0.174419	60.632	0
203-026-0016	1	0	23	21	M	10-<15	1	59.5	24.6	130	1	0	14.5562	2015-04-17	29.6	1057	40	67	141	50	218	84	4.3	3.2	164	14	5.05	11.1	1	1.04741	-2.08703	-6.13959	0.0215116	5.7	0.221154	135.368	1
203-026-0017	0	0	25	29	F	15-<20	0	99	79	161.9	2	0	30.1393	2015-04-17	32.2	771	40	54	198	63	264	86	4.2	3.6	223	26	27.67	11.9	0	5.87561	-1.73407	-0.16677	4.58404	10.3	0.206441	120.105	1
203-026-0018	1	0	37	39	M	20-<25	1	70	43.2	157.5	2	0	17.415	2015-04-17	25.9	830	40	45	110	36	162	91	4.6	3.5	125	33	3.22	14.7	0	0.723506	1.357	-8.5858	0.001867	3.5	0.342593	78.526	0
203-026-0019	0	0	22	15	M	20-<25	1	62	56.8	163	2	0	21.3783	2015-04-17	26.8	740	40	41	87	137	155	90	4.1	3.2	134	23	3.12	11.8	1	0.693333	1.2966	-7.61374	0.0049338	9.7	0.212355	220.105	1
203-026-0020	0	0	20	12	F	15-<20	0	60	36.6	139.4	2	0	18.8346	2015-04-24	22.3	428	20	44	97	287	198	87	4	4.2	134	19	15.25	11.6	1	3.27593	-1.96827	-4.6803	0.0919098	4.6	0.136379		1
203-026-0021	0	0	19	11	M	15-<20	1	63	40.8	155.6	2	0	16.8516	2015-04-24	37.7	573	40	54	110	109	186	93	4.8	3.1	177	18	9.07	14.1	1	2.08274	-0.680999	-5.78536	0.0306281	4.7	0.169039		0
203-026-0022	0	0	20	14	M	20-<25	1	70.5	60	174.6	2	0	19.6817	2015-05-01	35.3	612	40	35	96	46	140	88	4.4	2.7	123	32	9.32	14.1	0	2.02509	1.55216	-7.58947	0.0050549	11.9	0.19305	48.05	0
203-026-0023	0	0	29	17	M	20-<25	1	64	49.8	167.1	2	0	17.8351	2015-05-01	47	640	40	63	75	46	147	97	4.6	3	96	21	12.83	15	1	3.07286	1.55064	-9.23807	0.0009726	7.6	0.304622	52.55	0
203-026-0024	0	0	21	18	M	20-<25	1	74	44.2	159	2	0	17.4835	2015-05-09	25.5	628	40	35	97	60	144	81	4.2	3.1	76	27	5.11	13.7	1	1.022	1.63199	-6.45052	0.015772	4.4	0.216942		0
203-026-0025	0	0	30	26	M	15-<20	1	64	49	160	2	0	19.1406	2015-05-09	28.9	375	40	76	93	54	179	77	5.1	2.6	106	49	6.35	14.1	0	1.20728	1.85087	-7.47069	0.0056921	6.8	0.414365		0
203-026-0026	0	0	24	12	F	15-<20	0	74	58.8	159.3	2	0	23.1711	2015-05-09	30.9	582	40	39	79	58	130	80	3.7	3.7	65	25	4.49	10.9	0	0.886914	0.0533811	-5.57917	0.037615	12.1	0.192077	28.05	0
203-026-0027	0	0	26	25	F	15-<20	0	64	36.6	150.5	2	0	16.1588	2015-05-09	46.9	1500	40	41	87	136	156	78	4	3.4	130	60	3.76	13.8	0	0.724148	0.208722	-6.04002	0.0237585	4.4	0.195489		0
